# Supplementary material for: Sex chromosome evolution in snakes inferred from divergence patterns of two gametologous genes and chromosome distribution of sex chromosome-linked repetitive sequences
Source: Zoological Lett. 2016 Aug 26;2(1):19. doi: 10.1186/s40851-016-0056-1 (PMC5002183; doi:10.1186/s40851-016-0056-1)
Supplement: Additional file 1: — Primers used for this study. This table shows information of primers used for PCR amplification of partial sequences of CTNNB1 and WAC genes, and for RACE to determine full-length cDNA sequences of the two genes in E. quadrivirgata. (XLSX 32 kb) [file 40851_2016_56_MOESM1_ESM.xlsx]

## Sheet: Additional file 1
Additional file 1. Primers used for this study.
target	primer name	primer sequence (5′ - 3′)
CTNNB1 exon 11 - exon 13	Eq-CTNNB1-11-F1	AGAGACGTCCACAATCGGATTG
	Eq-CTNNB1-11-F2	GTGCGTATGGAGGAAATAGTTGA
	Eq-CTNNB1-13-R	CAGACGTTTCTTATAATCTTGTGG
CTNNB1 exon 12 - exon 14	Eq-CTNNB1-12-F	GAACATCCAGAGAGTAGCTGC
	Eq-CTNNB1-14-R	AGAGGTTCTCCTTCRGCACC
CTNNB1 exon 14 - exon 15	Eq-CTNNB1-14-F	GTGCTGATTTGGGCCTTGACAT
	Eq-CTNNB1-15-R1	GGGTCGATACCCAAGGTATCC
	Eq-CTNNB1-15-R2	CAGATCAGTATCGAACCAGGCC
	Eq-CTNNB1-15-R3	CTGGGTAGTCAGCACCAGGG
WAC exon 6 - exon 7	Eq-WAC-6-F	CTGGATTAAATCTACCTTCTGCACC
	Eq-WAC-7-R	CTTGTGTAGAAAGCTGTGTTGCTTG
WAC exon 7 - exon 8	snake-WAC-7-F	TTCTTACAGCTGCTGTGACACAAGC
	snake-WAC-8-R	TTACCTTTGGCTGTGATGATACAG
	snake-WAC-W-8-R	GCTGTGATGATACAGATTTCAAAGG
WAC exon 8 - exon 9	Eq-WAC-8-F	CTCAGCCATCTAATCAGTCCCCAA
	Eq-WAC-9-R	GAACGCTGAAGACTTCGAGGAG
RACE for E. quadrivirgata CTNNB1	EQU-CTNNB1-Z-3RACE-GSP2	GAACCTCTTGGCTATCGCC
	EQU-CTNNB1-Z-5RACE-GSP2	TATCTTCAGACATTCTGAATAATACC
	EQU-CTNNB1-W-3RACE-GSP2	AAGGAGAACCTCTTAGTTATCGGA
	EQU-CTNNB1-W-5RACE-GSP2	TTTATCTTCAGACATTCTAAACAATACT
RACE for E. quadrivirgata WAC	EQU-WAC-Z-3RACE-GSP1	CCTTTGAAACCTTTGATTAGTACACCTC
	EQU-WAC-Z-5RACE-GSP1	GCCACAGGCTGTTGTGACGTTG
	EQU-WAC-W-3RACE-GSP1	GACTAACACAGTTCCTTTGAAATCTGTA
	EQU-WAC-W-5RACE-GSP1	GCAATCACAGGCTGCTGAGACACTG
