# Supplementary material for: Sex chromosome evolution in snakes inferred from divergence patterns of two gametologous genes and chromosome distribution of sex chromosome-linked repetitive sequences
Source: Zoological Lett. 2016 Aug 26;2(1):19. doi: 10.1186/s40851-016-0056-1 (PMC5002183; doi:10.1186/s40851-016-0056-1)
Supplement: Additional file 3: — Accession numbers of snake contigs that contain genomic sequences of CTNNB1 and WAC genes. This table shows accession numbers of contigs containing genomic sequences of CTNNB1 and WAC genes of four snake species, P. bivittatus, O. hannah, C. mitchellii and V. berus. (XLSX 33 kb) [file 40851_2016_56_MOESM3_ESM.xlsx]

## Sheet: Additional file 3
	Additional file 3. Accession numbers of snake contigs that contain genomic sequences of CTNNB1 and WAC genes.
	Species	Project No.	Gene	Contig ID
	Python bivittatus	PRJNA61243	CTNNB1	AEQU02073348, AEQU02073349, AEQU02073351
			WAC	AEQU02005905, AEQU02005908
	Ophiophagus hannah	PRJNA201683	CTNNB1	AZIM01005894, AZIM01007039
			WAC	AZIM01001074, AZIM01206297, AZIM01239388
	Crotalus mitchellii pyrrhus	PRJNA255393	CTNNB1	JPMF01105449, JPMF01130980, JPMF01135499
			WAC	JPMF01053009, JPMF01094938, JPMF01156665, JPMF01177032
	Vipera berus berus	PRJNA170536	CTNNB1	JTGP01016612, JTGP01016613, JTGP01016614, JTGP01016617
			WAC	JTGP01074500, JTGP01074505, JTGP01074506, JTGP01074507, JTGP01074509, JTGP01074510
