# Supplementary material for: Sex chromosome evolution in snakes inferred from divergence patterns of two gametologous genes and chromosome distribution of sex chromosome-linked repetitive sequences
Source: Zoological Lett. 2016 Aug 26;2(1):19. doi: 10.1186/s40851-016-0056-1 (PMC5002183; doi:10.1186/s40851-016-0056-1)
Supplement: Additional file 4: — Models and parameters used for estimation of molecular phylogenetic trees. This table shows models and parameters used for estimation of molecular phylogenetic trees. (XLSX 44 kb) [file 40851_2016_56_MOESM4_ESM.xlsx]

## Sheet: Additional file 4
	Additional file 4. Models and parameters used for estimation of phylogenetic trees.
	Data set	Model name	equilibrium base frequencies				ti/tv	relative rate matrix parameters						p-inva	shapeb
			A	C	G	T		AC	AG	AT	CG	CT	GT
	CTNNB1 long alignment	TVM+I+G	0.2696	0.2281	0.2229	0.2795	-	1.15205	5.74203	1.4429	0.45403	5.74203	1	0.589	2.219
	CTNNB1 short alignment	K80+G	-	-	-	-	2.4924	-	-	-	-	-	-	-	0.283
	WAC long alignment	TPM1uf+G	0.3184	0.2419	0.1857	0.2539	-	1	6.43752	1.64939	1.64939	6.43752	1	-	0.352
	WAC short alignment	TrN+G	0.279	0.2697	0.1569	0.2944	-	1	8.04972	1	1	4.12319	1	-	0.348
	aThe proportion of invariable sites.
	bThe alpha shape parameter of the gamma rate-heterogeneity distribution.
