# Supplementary material for: Sex chromosome evolution in snakes inferred from divergence patterns of two gametologous genes and chromosome distribution of sex chromosome-linked repetitive sequences
Source: Zoological Lett. 2016 Aug 26;2(1):19. doi: 10.1186/s40851-016-0056-1 (PMC5002183; doi:10.1186/s40851-016-0056-1)
Supplement: Additional file 5: — Accession numbers of CTNNB1 and WAC gene sequences for snake species determined in this study. This table shows accession numbers of partial or full-length CTNNB1 and WAC gene sequences for snake species determined in this study. (XLSX 35 kb) [file 40851_2016_56_MOESM5_ESM.xlsx]

## Sheet: Additional file 5 rev 1
	Additional file 5. Accession numbers of partial CTNNB1 and WAC gene sequences for snake species determined in this study.
	species	chr	CTNNB1		WAC
			ranges	accession nos.	ranges	accession nos.
	Typhlops sp.	un	exon 11 - intron 11 intron 11 - intron 14 intron 14 - exon 15	LC141020	exon 6 - intron 6 intron 6 - intron 8 intron 8 - exon 9	LC141067
	Indotyphlops braminus	un	exon 11 - intron 11 intron 11 - intron 14 intron 14 - exon 15	LC141014	exon 6 - intron 6 intron 6 - intron 7 intron 7 - exon 8	LC141064
	Tropidophis haetianus	Z	exon 11 - exon 15	LC141023	exon 6 - intron 6 intron 6 - exon 7 exon 8 - intron 8 intron 8 - exon 9	LC141070
	Python bivittatus	Z	exon 11 - exon 15	LC141013	exon 6 - intron 6 intron 6 - intron 7 intron 7 - intron 8 intron 8 - exon 9	LC141060
	Python molurus	Z	exon 11 - exon 15	LC141012	n/a	n/a
	Boa constrictor	Z	exon 11 - exon 15	LC140997	exon 6 - intron 6 intron 6 - intron 7 intron 7 - intron 8 intron 8 - exon 9	LC141033
	Cylindrophis ruffus	un	exon 11 - exon 15	LC140998	exon 6 - intron 6 intron 6 - exon 7 exon 8 - exon 9	LC141037
	Xenopeltis unicolor	Z	exon 11 - exon 15	LC141024	exon 6 - intron 6 intron 6 - intron 7 intron 7 - exon 9	LC141074
	Acrochordus arafurae	Z	exon 11 - intron 13 intron 13 - exon 15	LC140992	exon 6 - intron 7 intron 7 - intron 8 intron 8 - exon 9	LC141025
		W	exon 11 - intron 11 intron 11 - exon 15	LC140994	exon 6 - exon 7 intron 7 - intron 8 intron 8 - exon 9	LC141028
	Acrochordus granulatus	Z	exon 11 - exon 15	LC140996	exon 6 - intron 7 intron 7 - exon 9	LC141031
	Naja kaouthia	Z	exon 11 - intron 13 intron 13 - intron 14 intron 14 - exon 15	LC141007	exon 6 - intron 6 intron 6 - intron 7 intron 7 - exon 9	LC141050
		W	exon 11 - exon 15	LC141006	exon 6 - intron 6 intron 6 - exon 7 intron 7 - intron 8 intron 8 - exon 9	LC141046
	Protobothrops flavoviridis	Z	exon 11 - exon 15	LC141011	exon 6 - intron 6 intron 6 - exon 7 exon 8 - exon 9	LC141057
		W	exon 11 - exon 15	LC141010	exon 6 - intron 6 intron 6 - exon 7 intron 7 - intron 8 intron 8 - exon 9	LC141053
	Gloydius blomhoffii	Z	exon 11 - exon 15	LC141005	n/a	n/a
		W	exon 11 - intron 14 intron 14 - exon 15	LC141003	n/a	n/a
	Elaphe quadrivirgata	Z	exon 11 - exon 15	LC141001	exon 6 - intron 6 intron 6 - intron 7 intron 7 - exon 9	LC141043
		W	exon 11 - exon 15	LC141002	exon 6 - intron 6 intron 6 - exon 7 intron 7 - exon 9	LC141040
	Lycodon semicarinatum	Z	exon 11 - exon 15	LC140999	n/a	n/a
		W	exon 11 - exon 15	LC141000	n/a	n/a
	Rhabdophis tigrinus tigrinus	Z	exon 11 - intron 14 intron 14 - exon 15	LC141018	n/a	n/a
		W	exon 11 - exon 15	LC141017	n/a	n/a
	The full length of sequences from exon 11 to exon 15 of CTNNB1gene were not determined for some species because some of the introns were too long to determine their seqeucne in one sequencing step. In the same way, the full length of sequences from exon 6 to exon 9 of WAC gene were not determined for all species. Furthermore, some primer sets for WAC gene did not amplify the target sequences for …

## Sheet: Additional file 5 rev 2
	Additional file 5. Accession numbers of CTNNB1 and WAC gene sequences for snake species determined in this study.
	species	chr	CTNNB1		WAC
			sequenced ranges	accession nos.	sequenced ranges	accession nos.
	Typhlops sp.	un	exon 11 - intron 11, intron 11 - intron 14, intron 14 - exon 15	LC141020	exon 6 - intron 6, intron 6 - intron 8, intron 8 - exon 9	LC141067
	Indotyphlops braminus	un	exon 11 - intron 11, intron 11 - intron 14, intron 14 - exon 15	LC141014	exon 6 - intron 6, intron 6 - intron 7, intron 7 - exon 8	LC141064
	Tropidophis haetianus	Z	exon 11 - exon 15	LC141023	exon 6 - intron 6, intron 6 - exon 7, exon 8 - intron 8, intron 8 - exon 9	LC141070
	Python bivittatus	Z	exon 11 - exon 15	LC141013	exon 6 - intron 6, intron 6 - intron 7, intron 7 - intron 8, intron 8 - exon 9	LC141060
	Python molurus	Z	exon 11 - exon 15	LC141012	n/a	n/a
	Boa constrictor	Z	exon 11 - exon 15	LC140997	exon 6 - intron 6, intron 6 - intron 7, intron 7 - intron 8, intron 8 - exon 9	LC141033
	Cylindrophis ruffus	un	exon 11 - exon 15	LC140998	exon 6 - intron 6, intron 6 - exon 7, exon 8 - exon 9	LC141037
	Xenopeltis unicolor	Z	exon 11 - exon 15	LC141024	exon 6 - intron 6, intron 6 - intron 7, intron 7 - exon 9	LC141074
	Acrochordus arafurae	Z	exon 11 - intron 13, intron 13 - exon 15	LC140992	exon 6 - intron 7, intron 7 - intron 8, intron 8 - exon 9	LC141025
		W	exon 11 - intron 11, intron 11 - exon 15	LC140994	exon 6 - exon 7, intron 7 - intron 8, intron 8 - exon 9	LC141028
	Acrochordus granulatus	Z	exon 11 - exon 15	LC140996	exon 6 - intron 7, intron 7 - exon 9	LC141031
	Naja kaouthia	Z	exon 11 - intron 13, intron 13 - intron 14, intron 14 - exon 15	LC141007	exon 6 - intron 6, intron 6 - intron 7, intron 7 - exon 9	LC141050
		W	exon 11 - exon 15	LC141006	exon 6 - intron 6, intron 6 - exon 7, intron 7 - intron 8, intron 8 - exon 9	LC141046
	Protobothrops flavoviridis	Z	exon 11 - exon 15	LC141011	exon 6 - intron 6, intron 6 - exon 7, exon 8 - exon 9	LC141057
		W	exon 11 - exon 15	LC141010	exon 6 - intron 6, intron 6 - exon 7, intron 7 - intron 8, intron 8 - exon 9	LC141053
	Gloydius blomhoffii	Z	exon 11 - exon 15	LC141005	n/a	n/a
		W	exon 11 - intron 14, intron 14 - exon 15	LC141003	n/a	n/a
	Elaphe quadrivirgata	Z	exon 11 - exon 15	LC141001	exon 6 - intron 6, intron 6 - intron 7, intron 7 - exon 9	LC141043
			full length	LC140988	full length	LC140990
		W	exon 11 - exon 15	LC141002	exon 6 - intron 6, intron 6 - exon 7, intron 7 - exon 9	LC141040
			full length	LC140989	full length	LC140991
	Lycodon semicarinatum	Z	exon 11 - exon 15	LC140999	n/a	n/a
		W	exon 11 - exon 15	LC141000	n/a	n/a
	Rhabdophis tigrinus tigrinus	Z	exon 11 - intron 14, intron 14 - exon 15	LC141018	n/a	n/a
		W	exon 11 - exon 15	LC141017	n/a	n/a
	The full length of sequences from exon 11 to exon 15 of CTNNB1gene were not determined for some species because some of the introns were too long to determine the sequence in one sequencing step. In the same way, the full length of sequences from exon 6 to exon 9 of WAC gene were not determined for all species. Furthermore, some primer sets for WAC gene did not amplify the target sequences for so…
