# Supplementary material for: Sex chromosome evolution in snakes inferred from divergence patterns of two gametologous genes and chromosome distribution of sex chromosome-linked repetitive sequences
Source: Zoological Lett. 2016 Aug 26;2(1):19. doi: 10.1186/s40851-016-0056-1 (PMC5002183; doi:10.1186/s40851-016-0056-1)
Supplement: Additional file 6: — Pairwise sequence similarities of CTNNB1 and WAC genes among nine tetrapods. This table shows pairwise sequence similarities of CTNNB1 and WAC genes among nine tetrapods. (XLSX 39 kb) [file 40851_2016_56_MOESM6_ESM.xlsx]

## Sheet: Additional file 6
	Additional file 6. Pairwise sequence similarities of CTNNB1 and WAC genes among nine tetrapods.
			WAC
			E. quadrivirgata Z	E. quadrivirgata W	P. bivittatus	A. carolinensis	G. japonicus	A. mississippiensis	G. gallus	C. picta	H. sapiens	X. tropicalis
	CTNNB1	E. quadrivirgata Z	-	94.9 93.9	96.7 97.7	91.1 92.7	91.0 93.8	88.1 91.6	87.7 90.9	87.9 90.7	85.4 88.7	78.6 82.6
		E. quadrivirgata W	94.1 96.9	-	95.9 94.9	90.0 89.5	89.8 90.7	87.2 88.9	86.0 88.5	87.1 88.3	84.1 85.6	77.7 80.1
		P. bivittatus	95.9 99.6	96.7 97.3	-	91.6 93.4	91.4 94.6	88.3 91.8	87.6 91.1	88.3 91.4	85.5 88.9	78.2 82.4
		A. carolinensis	89.1 99.4	89.8 97.1	91.1 99.7	-	92.6 95.3	89.7 92.8	88.8 92.7	89.7 92.6	86.5 89.7	78.7 83.0
		G. japonicus	89.2 99.1	89.9 96.9	91.2 99.5	90.6 99.5	-	89.8 94.5	88.7 93.0	89.9 93.5	86.5 91.1	78.8 84.0
		A. mississippiensis	87.3 99.2	87.3 96.9	88.6 99.6	88.3 99.6	88.8 99.4	-	93.7 97.0	94.4 96.3	88.9 91.9	80.1 84.2
		G. gallus	85.7 99.1	86.0 96.8	87.1 99.5	86.7 99.5	87.8 99.2	89.9 99.4	-	92.7 95.5	88.5 91.5	78.7 83.3
		C. picta	87.5 99.4	88.0 97.1	89.1 99.7	89.1 99.7	89.9 99.7	92.6 99.6	90.1 99.5	-	89.1 91.5	79.2 82.9
		H. sapiens	84.0 99.2	84.2 97.1	85.1 99.6	85.0 99.6	85.3 99.4	85.9 99.5	84.6 99.4	86.8 99.6	-	82.1 83.2
		X. tropicalis	81.5 97.7	81.2 95.3	82.3 97.8	82.4 97.7	82.1 97.4	82.7 97.6	82.4 97.4	83.3 97.7	82.1 98.0	-
	Similarities of nucleotide and amino acid sequences are shown at the top and bottom in each cell, respectively. Similarities between CTNNB1 homologs and between WAC homologs are shown in the lower left and upper right sides, respectively.
